# Supplementary material for: Distinct Effects of Chemical Toxicity and Radioactivity on Metabolic Heat of Cultured Cells Revealed by “Isotope-Editing”
Source: Microorganisms. 2023 Feb 25;11(3):584. doi: 10.3390/microorganisms11030584 (PMC10056173; doi:10.3390/microorganisms11030584)
Supplement: Supplementary file 1 [file microorganisms-11-00584-s001.zip]

Archive with 1 entries (1 files):
- microorganisms-2166666-supplementary.pdf
